# Supplementary material for: Bivalent ligands promote endosomal trafficking of the dopamine D3 receptor-neurotensin receptor 1 heterodimer
Source: Commun Biol. 2021 Sep 10;4:1062. doi: 10.1038/s42003-021-02574-4 (PMC8433439; doi:10.1038/s42003-021-02574-4)
Supplement: Supplementary file 4 — Supplementary Data 1 [file 42003_2021_2574_MOESM4_ESM.xlsx]

## Sheet: Figure 2
Figure 2a (ligand 1d)
	D3R				D3R + NTSR1 (1:4)					D3R + NTSR1 (1:1)
log concentration	% Specific binding [³H]Spiperone
-14					98.7126	100.042	102.332	99.1036	94.9611
-13	99.8795			89.7671		105.522	95.8776	90.434	87.4368	103.186	106.22
-12	102.993			100.276		89.5971	82.0471	99.9706	110.406	93.7392	94.5228
-11	96.5068	98.7875	97.5831	100.605	77.666	58.604	31.3352	104.522	102.089	74.2968	74.2964	77.3219
-10.5229				96.8278	44.1984							48.0074
-10	92.0963	95.8236	91.1902	95.5963	11.8809	10.3163	17.5047	22.8114	32.3912	42.3321	38.6363	38.7245
-9.52288			92.1035	89.685	3.83032		11.0504					33.3502
-9	61.3528	72.6676	70.185	64.562	4.52037	4.15198	0.677555	2.43793	9.42256	24.098	18.9785	18.2044
-8.52288			46.44	36.6475	6.1305		-0.0139706	9.37358	10.2146			18.6929
-8	22.1774	36.9147	16.3022	18.2569	3.14027	-1.32747	5.51824	4.38858	8.23452	13.9924	3.86968	13.8072
-7.52288			12.6491	6.43426	1.53014		-1.85804	2.87141	4.67042			11.3643
-7	4.66526	5.42254	8.996	0.153506	1.53014	-0.642536	-0.8438	4.17184	3.48238	4.43593	-0.516758	-0.850021
-6.52288			-0.136696		-1.92012		-11.0784	4.60532	7.04649			1.59285
-6	-0.264089	1.53233	-2.8765		0.380056		-10.6174	-2.76381	-1.26976	-0.946432	0.620469	1.10427
Figure 2b (ligand 2d)
	D3R			D3R + NTSR1 (1:4)					D3R + NTSR1 (1:1)
log concentration	% Specific binding [³H]Spiperone
-13	98.6904	96.6553	92.6471	107.701	88.2079	98.4447	92.1998	103.21	103.156	101.519	99.6682
-12	94.354	96.5456	94.0083	80.9372	97.4793	94.6003	106.127	89.5661	91.9196	95.2968	92.76
-11	80.7193	109.982	96.8354	59.1499	51.6373	58.5462	63.4589	64.552	73.7433	85.0754	66.2612
-10	84.7638	90.9517	106.573	7.72296	6.05286	10.5433	21.8034	13.3201	52.9232	61.7438	37.8033
-9	75.7574	69.1243	111.756	8.38653	6.82547	5.34814	8.12932	4.22405	39.2634	50.6335	33.4727
-8	59.4958	63.311	84.5847	3.96271	1.41715	5.14033	1.29226	1.01369	31.9929	41.9675	27.9049
-7	23.6785	11.9234	38.4089	-1.56707	-0.900705	-1.50942	-5.67141	-1.6616	14.2573	12.9696	9.34542
-6	1.20415	5.17776	5.94971	-8.424	-3.21856	-4.41869	-4.27868	-1.6616	0.707666	2.19267	1.71541
Figure 2c (ligand 1a)
	D3R			D3R + NTSR1 (1:4)
log concentration	% Specific binding [³H]Spiperone
-13	95.0084	104.781	100.493	96.2072	100.09	95.4845	100.886
-12	88.7655	106.264	97.201	99.6171	95.3801	93.4368	101.079
-11	75.2034	88.7953	97.201	103.027	83.889	95.7917	87.6689
-10	74.4859	85.3554	83.0093	75.7477	52.0531	27.0892	70.0139
-9	48.9404	50.0127	32.1463	38.8587	25.4917	6.6115	21.1974
-8	20.9551	10.0835	8.87191	18.3992	11.175	4.35896	8.07682
-7	6.10144	8.06009	3.36554	15.5318	3.26311	-0.658067	-0.895375
-6	-5.16441	-6.10398	-5.31977	5.84451	-1.25797	-4.34405	-5.62266
Figure 2d (ligand 2a)
	D3R			D3R + NTSR1 (1:4)
log concentration	% Specific binding [³H]Spiperone
-13	100.648	104.016	94.1865	102.968	102.535	102.541
-12	102.106	99.5513	98.3207	97.5211	92.888	94.4046
-11	91.9919	94.1612	104.201	83.1967	73.0325	88.8375
-10	89.9874	98.4624	100.342	49.1004	37.6965	41.9452
-9	74.9535	89.5334	89.5929	18.6358	16.8315	11.5402
-8	44.339	44.3441	51.4662	8.54811	4.9406	3.18948
-7	10.8089	6.28703	32.3569	4.21042	2.02398	-1.09292
-6	4.61309	1.44143	12.7882	-1.13603	-2.23878	-5.80356
-5	-6.2751		2.26894

## Sheet: Figure 3
Figure 3a (D3R-Rluc + NTSR1-mVenus)
mVenus/Rluc (a.u.)	PBS (net BRET)			mVenus/Rluc (a.u.)	Quinpirole (net BRET)
0	0	0		0	0	0	0
0.115446	0.2287	0.2243		0.10541	0.2159	0.2402	0.2249
0.200386	0.3181	0.3318		0.172974	0.3209	0.3035	0.3
0.21318	0.3491	0.3805		0.231607	0.3457	0.3684	0.36
0.393644	0.4394	0.4054		0.361936	0.3919	0.3848	0.3866
0.268015	0.4318	0.4465		0.560641	0.4225	0.4349	0.4253
0.4931	0.4659	0.448		0.814672	0.4508	0.4408	0.4525
0.331327	0.4608	0.4827		0.974199	0.4654	0.4548	0.4507
0.482848	0.4723	0.4859		0.87062	0.4883	0.4702	0.47
0.699267	0.44	0.4832		0.766294	0.4302	0.4493	0.4403
1.12121	0.475	0.4708		1.20378	0.4278	0.4502	0.4639
1.17359	0.44	0.4552		1.61998	0.4148	0.4264	0.4259
Figure 3b (D3R-Rluc + NTSR1-mVenus)
mVenus/Rluc (a.u.)	PBS (net BRET)			mVenus/Rluc (a.u.)	NT(8-13) (net BRET)
0	0	0		0	0	0	0
0.118404	0.2106	0.2136		0.156619	0.207867	0.198367	0.195867
0.223369	0.304	0.2973		0.194204	0.279367	0.259567	0.255767
0.22902	0.3646	0.3687		0.25893	0.330667	0.315067	0.318967
0.330553	0.4315	0.4236		0.400435	0.393067	0.407467	0.399867
0.493561	0.449	0.4445		0.726633	0.422167	0.406267	0.410467
0.556432	0.4695	0.4627		0.743758	0.448267	0.430067	0.415167
0.697012	0.47	0.4641		0.823003	0.458267	0.432767	0.429967
0.723743	0.4856	0.4822		0.94109	0.427167	0.427667	0.418867
0.810656	0.4716	0.4745		1.40681	0.412367	0.413767	0.425267
1.33563	0.468			2.32596	0.404567	0.405767	0.380367
Figure 3c (D3R-Rluc + NTSR1-mVenus)
mVenus/Rluc (a.u.)	PBS (net BRET)			mVenus/Rluc (a.u.)	1d (net BRET)				mVenus/Rluc (a.u.)	1d + Haloperidol (net BRET)
0	0	0		0	0	0	0		0	0	0	0
0.0398114	0.1459	0.1274		0.0450587	0.2683	0.2794	0.2916		0.0723492	0.140467	0.149867	0.116367
0.444995	0.2604	0.282		0.245932	0.5047	0.4365	0.4922		0.100764	0.223067	0.324267	0.243467
0.4436	0.2507	0.2792		0.453037	0.5376	0.4712	0.5034		0.257978	0.313967	0.258267	0.305167
1.74886	0.3693	0.3511		0.663439	0.6121	0.4872	0.5277		0.194112	0.337367	0.320367	0.418967
1.06769	0.4142	0.4609		1.05872	0.5309	0.5209	0.5603		1.25006	0.391767	0.354367	0.445067
1.30205	0.4444	0.4157		0.720472	0.563	0.5274	0.5254		0.995539	0.426567	0.411167	0.419067
1.34444	0.4547	0.3878		1.14835	0.4907	0.5146	0.5545		1.45549	0.456967	0.447267	0.441067
4.03942	0.4243	0.4547		2.35085	0.5229	0.5474	0.4835		3.67402	0.404267	0.520967	0.456167
1.94252	0.3756	0.3963		1.31965	0.5055	0.5468	0.5194		2.27971	0.477967	0.417567	0.484767
4.8656	0.4703	0.4284							2.00331	0.409567	0.443967	0.501867
									3.58283	0.524667	0.424267	0.442367
Figure 3d (D3R-Rluc + NTSR1-mVenus)
mVenus/Rluc (a.u.)	PBS (net BRET)			mVenus/Rluc (a.u.)	2d (net BRET)
0	0	0		0	0	0	0
0.348274	0.17895	0.17485		0.266413	0.331267	0.329267	0.319767
0.5263	0.25595	0.26735		0.375971	0.431167	0.436267	0.426667
0.326423	0.30265	0.31385		0.705921	0.468867	0.456867	0.487467
0.804302	0.35125	0.35645		0.966545	0.539167	0.479867	0.488367
0.828909	0.39425	0.37945		1.61476	0.556567	0.572967	0.563867
0.920649	0.37935	0.38235		3.46959	0.570767	0.602467	0.562567
1.38569	0.42865	0.39475		1.91968	0.593467	0.553267	0.570767
1.98577	0.42865	0.41915		4.22951	0.624367	0.557767	0.584567
5.06961	0.42785	0.41365		5.25503	0.534667	0.579167	0.596167
4.17587	0.42125	0.41455		10.3906	0.548267	0.575067	0.563567
9.31453	0.45095	0.47325

## Sheet: Figure 4
Figure 4a (D3R-Rluc + NTSR1-mVenus)
mVenus/Rluc (a.u.)	PBS (net BRET)			mVenus/Rluc (a.u.)	1a (net BRET)				mVenus/Rluc (a.u.)	1a + haloperidol (net BRET)
0	0	0		0	0	0	0		0	0	0	0
0.312318	0.2027	0.207		0.148187	0.326767	0.298067	0.329167		0.0914585	0.190533	0.166133	0.158433
0.291034	0.2877	0.2751		0.346918	0.409267	0.422967	0.398867		0.214735	0.224033	0.248333	0.236233
0.242446	0.342	0.384		0.555806	0.482567	0.490767	0.468867		0.155084	0.304933	0.295833	0.291333
0.248361	0.3915	0.4165		0.632806	0.530367	0.557267	0.538667		0.431878	0.352333	0.335633	0.361433
0.620547	0.4326	0.4593		1.31891	0.576767	0.555767	0.588967		0.616801	0.401133	0.418633	0.389933
0.639095	0.4381	0.4798		1.36442	0.584967	0.575367	0.634967		1.15818	0.435033	0.438733	0.395533
0.895461	0.4963	0.4654		2.3139	0.599867	0.587667	0.575967		1.22574	0.461533	0.449633	0.437633
0.632656	0.4867	0.4867		1.74208	0.574067	0.593867	0.559067		1.23575	0.444833	0.476733	0.437833
2.10932	0.5042	0.5074		2.41603	0.583067	0.573667	0.561767		2.24224	0.437533	0.488233	0.440433
4.03639	0.5209	0.5033		4.53901	0.596567	0.554267	0.599767		4.80033	0.473233	0.456833	0.449033
7.9098	0.4721	0.5075							4.41624	0.462433	0.418333	0.425233
Figure 4b (D3R-Rluc + NTSR1-mVenus)
mVenus/Rluc (a.u.)	PBS (net BRET)			mVenus/Rluc (a.u.)	2a (net BRET)				mVenus/Rluc (a.u.)	2a + haloperidol (net BRET)
0	0	0		0	0	0	0		0	0	0	0
0.0471871	0.1925	0.2001		0.230512	0.292667	0.293667	0.331767		0.176689	0.172733	0.193233	0.172933
0.192999	0.2696	0.2791		0.375976	0.377767	0.406567	0.406267		0.179591	0.264433	0.256033	0.238633
0.370585	0.3638	0.3633		0.512738	0.462167	0.459767	0.476967		0.296108	0.342133	0.287333	0.332633
0.483356	0.3847	0.4089		0.384943	0.502367	0.496267	0.512867		0.555541	0.401833	0.373133	0.345233
0.877093	0.4365	0.4515		1.00622	0.571967	0.539967	0.589567		0.842597	0.428133	0.395933	0.426933
0.502163	0.4281	0.4805		1.8093	0.589867	0.614067	0.600167		0.450783	0.462233	0.483533	0.443033
0.320181	0.4885	0.4851		1.36615	0.618467	0.592067	0.574967		0.991929	0.459133	0.455033	0.436933
0.645382	0.5127	0.4897		2.25512	0.600767	0.602967	0.595767		0.738048	0.434733	0.480833	0.473733
0.782475	0.4788	0.5123		2.24104	0.588667	0.586067	0.568767		1.2994	0.470333	0.453833	0.451333
1.58128	0.4911	0.5299		4.56268	0.542967	0.549467	0.610767		2.11042	0.493033	0.468833	0.467533
3.68243	0.512	0.5228		7.34861	0.557867	0.511167	0.545867		6.1458	0.427233	0.437933	0.424133
Figure 4c (D2R-Rluc + NTSR1-mVenus)
mVenus/Rluc (a.u.)	PBS (net BRET)			mVenus/Rluc (a.u.)	1a (net BRET)				mVenus/Rluc (a.u.)	1a + haloperidol (net BRET)
0	0	0		0	0	0	0		0	0	0	0
0.0991871	0.23135	0.21685		0.140813	0.1795	0.1921	0.2152		0.0213702	0.164533	0.172533	0.159433
0.238508	0.38455	0.39565		0.16881	0.3895	0.3371	0.373		0.116032	0.309133	0.296033	0.336933
0.678898	0.71815	0.69755		0.185975	0.5173	0.5276	0.5209		0.540965	0.475433	0.481633	0.460533
0.920987	0.88645	0.92795		0.632776	0.61	0.6219	0.6443		0.229784	0.546233	0.534533	0.527133
1.15673	0.98795	0.99615		0.676439	0.7239	0.6878	0.6742		0.756647	0.636033	0.649233	0.621833
3.28247	1.03365	1.03045		1.15159	0.8289	0.7936	0.8339		0.660134	0.747433	0.770233	0.721633
2.4195	1.04775	1.06305		2.22618	0.8935	0.9144	0.8808		0.977855	0.819733	0.809733	0.831533
4.32548	1.05485	1.05445		3.52818	0.9523	0.9448	0.9271		2.14089	0.885133	0.889033	0.857333
2.89519	1.03695	1.09285		3.71244	1.0196	0.9664	0.978		2.02443	0.899033	0.914333	0.934933
				4.71251	0.9932	1.0176	0.974		3.98469	0.910033	0.972433	0.944233
				4.61329	1.0167	0.9727	0.9999		4.94083	0.916933	0.897533	0.970433
Figure 4d (D2R-Rluc + NTSR1-mVenus)
mVenus/Rluc (a.u.)	PBS (net BRET)			mVenus/Rluc (a.u.)	2a (net BRET)				mVenus/Rluc (a.u.)	2a + haloperidol (net BRET)
0	0	0		0	0	0	0		0	0	0	0
0.0550063	0.205	0.1953		0.0838133	0.1918	0.1919	0.1762		0.0630403	0.1505	0.1515	0.1622
0.139391	0.3856	0.4051		0.164818	0.3746	0.3218	0.3568		0.116213	0.3223	0.3119	0.2981
0.227369	0.5709	0.6173		0.352631	0.5488	0.5166	0.5621		0.144563	0.4715	0.4762	0.481
0.348667	0.6933	0.6951		0.503729	0.6481	0.5975	0.6128		0.335905	0.559	0.5358	0.5069
0.478652	0.7845	0.8339		0.832461	0.6951	0.7239	0.7589		0.702213	0.6424	0.6315	0.6831
0.825641	0.9153	0.893		0.822275	0.8387	0.8635	0.8063		0.502255	0.748	0.7778	0.7879
0.920692	0.9854	0.9818		1.23589	0.9207	0.9547	0.8994		0.538171	0.8296	0.7892	0.8491
0.96538	1.002	0.9837		2.06398	0.9348	1.0054	0.9586		1.36526	0.9025	0.8911	0.8985
2.34475	1.0314	1.0552		1.98626	1.0043	0.9258	0.9386		1.43509	0.913	0.8957	0.8821
2.8573	1.0091	1.0242		2.839	1.0068	1.0223	0.9747		2.09598	0.9681	0.9095	0.9173
3.04265	1.0708	1.0451		3.9933	1.059	1.0395	1.0377		3.10266	0.9277	0.9294	0.9235

## Sheet: Figure 6
Figure 6a (D3R-ProLink)
	quinpirole		1a		1b		1c		1d
log concentration	b-arrestin recruitment (fold basal)
-5	1.25411	1.15022	1.07572	1.0389	1.05825	1.05814	1.12234	1.19092	1.17925	1.09331
-6	1.24774	1.2038	1.03719	1.10794	1.17713	1.07362	1.10078	1.14668	1.13905	1.13304
-7	1.33686	1.20548	1.01407	0.997801	1.07164	1.07706	1.10907	1.10598	1.0419	0.996587
-8	1.18249	1.0799	1.07726	0.941911	1.11015	0.97383	1.04939	1.01573	1.11225	0.987951
-8.52288	1.14429	1.06316	0.986332	1.04054	1.08169	1.03061	1.06265	1.20684	1.06367	0.984497
-9	1.02811	1.01796	1.00328	0.959993	1.08671	0.956625	0.933345	1.01573	1.00002	1.03804
-9.52288		1.04809	1.01561	1.02739	1.06997	1.09083	0.946607	1.06351	1.03855	1.00695
-10	1.02493	0.989494	1.03411	1.03561	1.01471	0.97383	1.00795	0.943177	1.0419	0.981043
-11	0.972409	1.00791	0.986332	0.974787	0.97285	0.994477	1.06929	1.00334	0.948094	1.05186
vehicle	1.02334	0.966054	0.98325	1.03232	1.03313	0.987595	1.01623	1.0405	1.00672	0.970679
Figure 6b-d (D3R-ProLink + wt NTSR1)
	quinpirole			NT(8-13)								1b + haloperidol			1c + haloperidol			1d + haloperidol			1a				1b				1c				1d			2a			2b				2c			2d
log concentration	b-arrestin recruitment (fold basal)
-5				2.38284	2.07069	2.97731	2.12214	1.89471	2.18076	2.72609	2.07324	3.32344	3.41626	3.60964	2.79813	3.12242	3.64203	3.31939	3.4183	4.38472	3.2461	2.85712	2.40791	3.92176	5.62225	4.73855	4.78302	5.74579	5.35021	8.32426	6.75313	6.75525	8.887	10.6308	7.84742	2.2103	1.69302	2.54655	4.41398	6.97271	6.0294	6.81691	8.96792	7.15491	10.5448	14.3442	9.3454	13.0614
-6	1.31261	0.992726	1.1	2.48195	2.03448	2.28869	2.37898	1.74943	2.2183	2.50567	2.19756	3.26845	2.97666	2.96866	2.98705	2.52589	3.09713	3.4662	3.07456	3.4654	4.23886	3.57696	1.10859	5.00967	7.74394	6.44723	5.48894	6.3681	6.84351	9.78719	8.06045	6.55611	11.2291	12.2381	8.64299	2.97357	2.06524	1.65971	6.83926	10.5775	8.57824	10.0831	12.1847	9.39352	13.5053	17.6233	11.0038	15.3328
-6.52																																								13.0583	9.28721	13.2741	13.3225	10.3538	16.539	19.8186	12.8631	15.8178
-7	1.3737	1.07916	1.15179	2.29236	2.30602	2.41249	2.16845	1.87834	2.17138	2.70764	2.48228	2.07992	2.26553	2.13555	1.94058	1.81729	2.10599	3.39481	3.09911	3.68754	2.91567	2.79236	1.0768	3.62346	8.39135	5.59588	5.69035	4.64392	7.69683	12.1568	9.79542	8.70217	13.7735	16.6769	12.1938	1.81542	1.52092	1.28574	5.21614	6.79609	10.2446	9.52816	11.9023	10.8032	21.0959	21.7813	13.3582	20.2103
-7.52288	1.31785	0.999082	1.11964		2.1236	2.38309	2.17477	1.90903	1.8467	2.64613	2.18954	1.83566	1.92937	2.12767	1.77778	1.64135	1.87035	2.85683	2.05971	2.6469	2.86036	2.53329	1.12846	2.59038		5.20088	4.73218	4.13759		10.5121	9.78189	9.35988		15.7388	11.4421	1.59545	1.11267	1.11834	2.80548	4.20156	8.42188	6.7111	11.9494	11.5336	17.4167	19.4402	14.8695	18.3215
-8	1.28119	0.983828	1.16071	2.1911	1.94675	2.23763	2.10951	1.91517	2.39283	2.3037	2.24768	1.45077	1.35041	1.39377	1.72554	1.52204	1.63472	1.92768	2.10063	2.0044	1.23294	1.52664	0.961574	1.41911	5.15657	2.77849	2.79433	1.43422	5.78631	8.72284	7.94406	4.05892	13.0807	13.0017	10.5237	1.25886	0.968583	0.961634	1.42676	2.00578	4.47439	2.94404	4.39191	6.84303	10.3158	8.52493	12.5477	15.0391
-8.52288	1.27072	0.955864	1.09107	1.98427	1.71002	1.95908	2.00845	1.70442	1.60836	2.01766	2.03314	1.363	1.31881	1.14967	1.64806	1.25933	1.37847	2.18008	1.81964	1.59087	1.41344	1.32309	0.965548	1.27216	3.56644	2.99694	2.36609	1.46768	4.77064	8.05269	6.70441	2.8719	8.91766	13.9999	7.90592	1.15286	1.08065	0.908209	1.30978	1.61907	2.55527	1.81298	4.08325	4.04426	5.21197	5.36799	7.08671	6.88935
-9	1.21835	1.04865	1.08036	2.01874	1.41063	1.54901	1.90108	1.44865	1.48262	1.6414	1.64215	0.922061	1.0243	1.07565	0.907173	0.896595	0.998503	1.41182	1.17854	1.21152	1.06408	1.0011	0.995349	1.1932	2.27616	1.24037	1.35512	1.2134	2.08798	2.6981	3.64859	1.63772	4.81597	6.53519	4.84943	1.11575	0.972585	0.958072	1.18026	1.36484	1.57643	1.39912	1.66375	2.30221	2.38498	2.5224	3.51766	3.35416
-9.52288		1.05755	1.17679	1.3961	1.17947		1.4316	1.32179	1.22175	1.22925		0.918889	0.962529	0.955955	1.03515	0.915876	0.876268	1.13328	1.02985	1.02356	1.07718	1.13619	1.06886		1.26983	1.12666	1.20456	1.1554	2.08798	1.83961	1.92173	1.47788	2.78658	3.24329	2.63823	1.06275	1.05664	1.05067	1.17191	1.39829			1.4935			2.25243
-10	0.996675	0.969846	1.13393	1.24313	1.06946	1.0662	1.18949	1.09672	1.09414	1.1093	1.16094	0.90197	0.869149	0.96383	0.835783	0.817058	0.854177	0.913058	0.902999	0.962042	0.978198	1.04181	0.957601	1.11204	1.11082	1.02192	0.995322	1.03273	1.58581	1.70602	1.56445	1.31803	1.64926	2.10213	1.67302	0.866629	1.10467	0.983003	1.16146	1.30462	1.33439	1.44615	1.51841	1.36861	1.90162	1.99033	1.82657	1.82737
-11	1.0473	0.954593	1.09821	1.05569	0.992872	1.0043	1.04633	1.00465	0.9759	0.978072	1.00655	0.87765	0.959656	0.875636	0.728698	0.909851	0.751087	0.831607	0.86617	0.893691	1.07136	1.0011	0.896012	1.09449	1.14262	1.07279	1.04616	1.08403	0.964699	1.59652	1.44536	1.2237	1.34884	2.11929	1.50631	0.909033	0.976588	0.940264	1.11968		1.42864	1.45556		1.39323	1.83802		1.45051	1.91276
vehicle	1.13282	1.02577	1.12321	0.958739																					1.0086				0.796679				1.3519

## Sheet: Figure 7
Figure 7a (rGFP-CAAX + D3R-Rluc or NTSR1-Rluc)														Figure 7c (rGFP-CAAX + D3R-Rluc + wt NTSR1)
	D3R + quinpirole				NTSR1 + NT(8-13)				NTSR1 + NT(8-13) in b-arr KO						NT(8-13)						1d						2d
time (min)	delta BRET (compared to vehicle)													ligand (log concentration)	delta BRET (compared to vehicle)
0	0.0520718	-0.187424	-0.0235386	0.0695294	-1.46994	-2.03453	-0.9644	-0.9712	-0.75623	-0.4014	-0.2972			-6	-0.430887	-0.246769	-0.265819	-0.392931	-0.0901672	0.175667	-0.524934	-0.762505	-0.807688	-0.809278	-0.639025	-0.266145	-0.640061	-0.674989	-0.597004	-0.87987	-0.449737	-0.701548
4.5	0.0421942	-0.316567	-0.0329	0.0655921	-2.07985	-3.00606	-1.3304	-1.1482	-1.15077	-0.778	-0.4582			-7	-0.369887	-0.234769	-0.315819	-0.537931	-0.0741672	0.287667	-1.08993	-1.3375	-0.989688	-0.986278	-1.07903	-0.603145	-1.21606	-1.30799	-0.884004	-1.12987	-0.929737	-1.03955
9	0.0408331	-0.387336	-0.0785646	0.0413847	-2.51326	-3.48192	-1.4804	-1.3474	-1.33765	-1.0354	-0.6176			-7.52288	-0.478887	-0.283769			-0.0301672	0.309667	-1.18093	-1.4345			-1.39603	-0.984145	-1.30306	-1.52299			-1.32874	-1.33755
13.5	0.0350714	-0.4286	-0.13838	-0.0114271	-2.88118	-3.82462	-1.6926	-1.587	-1.44265	-1.2026	-0.7712			-8	-0.530887	-0.327769	-0.322819	-0.291931	-0.101167	0.371667	-1.25493	-1.7225	-1.44669		-1.59803	-1.32814	-1.19506	-1.83399	-1.248		-1.45374	-1.50155
18	0.033508	-0.431238	-0.184679	-6.66448e-05	-3.07646	-3.9227	-1.9168	-1.7858	-1.46178	-1.3322	-0.8562			-8.22185			-0.400819	-0.175931	0.0258328	0.349667			-1.48269	-1.37028	-1.58803	-1.17614			-1.245	-1.20687	-1.55474	-1.31755
22.5	0.026967	-0.36588	-0.25457	-0.0579741	-3.18497	-4.09346	-2.0638	-1.956	-1.44439	-1.3866	-0.959599			-8.52288		-0.140769	-0.287819	-0.261931	-0.0171672	0.372667		-2.1425	-1.46869	-1.31528	-1.62703	-0.744145		-2.01199	-1.381	-1.23087	-1.39274	-1.16455
27	0.0436679	-0.341655	-0.291288	-0.102237	-3.22072	-4.08199	-2.1894	-2.1058	-1.40499	-1.4194	-1.0138			-9	-0.441887	-0.113769	-0.257819	-0.0829306	0.00183281	0.227667	-1.77393	-1.6295	-1.62269	-1.39728	-1.13103	-0.356145	-1.63706	-1.36799	-1.521	-0.94787	-1.20674	-0.671548
31.5	0.0335901	-0.311194	-0.328989	-0.0882668	-3.21675	-3.94272	-2.2814	-2.2176	-1.34149	-1.4146	-1.0386			-9.22185			-0.172819	-0.0379306		0.151667			-1.06969	-0.970278		-0.691145			-1.033	-0.69687		-0.503548
36	0.0429324	-0.281591	-0.343473	-0.135354	-3.18512	-3.87779	-2.3366	-2.2814						-9.52288	-0.412887	-0.114769	-0.0398185	-0.138931	-0.0211672	0.0606669	-1.12393	-0.388505	-1.23369	-1.03628	-0.763025	-0.210145	-1.35306	-0.599989	-1.255	-0.61287	-0.553737	-0.407548
40.5	0.0414954	-0.181765	-0.323911	-0.132177	-3.06278	-3.88742	-2.3886	-2.315						-10	-0.362887	-0.0557687	-0.107819		0.0598328	0.209667	-0.916934	-0.318505			-0.117025	-0.0211447	-1.01006	-0.264989			-0.248737	0.0654521
45	0.0121506	-0.233996	-0.340176	-0.12995	-3.00577	-3.80601	-2.401	-2.3554						-11	-0.324887	0.0452313	-0.0168185	-0.0679306	-0.0111672	0.111667	-0.400934	-0.113505	-0.466688	-0.387278	-0.0700252	-0.00414466	-0.310061	-0.151989	-0.648004	-0.31487	-0.0657366	-0.0715479
49.5	0.0384387	-0.204891	-0.295006	-0.137137	-2.94075	-3.60753	-2.445	-2.4034						-12	-0.278887	-0.0117687	0.0551815	-0.00893061	-0.0381672	-0.135333	0.00506594	-0.0375045	-0.273688	-0.100278	-0.121025	-0.131145	-0.161061	-0.0119888	-0.159004	0.15913	-0.0767366	-0.143548
54					-2.89619	-3.42167	-2.4406	-2.3816						-13	-0.00388719	0.0102313	-0.0398185	0.161069			-0.0719341	-0.0395045	0.072312	0.0167217			0.0409388	-0.0219888	-0.0150042	0.0331301
Figure 7b (rGFP-FYVE + D3R-Rluc or NTSR1-Rluc)														Figure 7d (rGFP-FYVE + D3R-Rluc + wt NTSR1)
	D3R + quinpirole				NTSR1 + NT(8-13)			NTSR1 + NT(8-13) in b-arr KO							NT(8-13)					1d					2d
time (min)	delta BRET (compared to vehicle)													ligand (log concentration)	delta BRET (compared to vehicle)
0	-0.0114338	-0.0321118	-0.0122326	-0.00557489	0.11134	-0.0727885	0.1828	-0.0679999	-0.0611641	-0.0226				-6	0.16	0.15	0.14	0.163	0.097	0.263	0.253	0.196	0.199	0.205	0.219	0.209	0.237	0.233	0.205
4.5	-0.0141574	-0.0387732	-0.0108293	-0.00859796	0.455655	0.841892	0.4836	-0.0565999	-0.0500053	-0.027				-6.52288	0.132	0.122				0.246	0.236				0.271	0.261
9	-0.0139423	-0.0499979	-0.0110431	-0.0159599	0.749075	1.26311	0.7152	-0.0519999	-0.044728	-0.0274				-7	0.139	0.129	0.069	0.119	0.035	0.261	0.251	0.188	0.174	0.224	0.283	0.273	0.165	0.171	0.25
13.5	-0.0139094	-0.053188	-0.0116699	-0.0145884	1.03483	1.60834	0.9108	-0.0468	-0.0305713	-0.0295999				-7.52288	0.133	0.123		-0.017	0.024	0.294	0.284		0.196	0.346	0.345	0.335		0.214	0.368
18	-0.013598	-0.0529387	-0.0104747	-0.0123453	1.25608	1.80218	1.0524	-0.0288	-0.0192943	-0.0265999				-8	0.14	0.13	0.061	0.247	0.065	0.378	0.368	0.271	0.19	0.435	0.453	0.443	0.31	0.249	0.427
22.5	-0.0158484	-0.051702	-0.0096735	-0.0143064	1.41497	1.91099	1.16	-0.0206	-0.00564094	-0.0284001				-8.22185			0.119	0.062	0.044			0.357	0.234	0.254			0.358	0.27	0.411
27	-0.0175091	-0.0522621	-0.00918314	-0.0127734	1.5031	1.93962	1.2146	0.00339991	0.00848485	-0.0274				-8.52288	0.112	0.102	0.044	-0.009	0.016	0.502	0.492	0.398	0.102	0.091	0.471	0.461	0.358	0.222	0.159
31.5	-0.0192292	-0.055307	-0.00738455	-0.00854568	1.54854	1.94015	1.2472	0.00880003	0.0271803	-0.02				-9	0.019	0.009	0.082	0.033	0.011	0.207	0.197	0.419	0.07	0.009	0.235	0.225	0.357	0.07	0
36	-0.0182013	-0.0499913	-0.00802954	-0.0111839	1.55487	1.85589	1.274							-9.222			0.011	0.026	0.029			0.199	0.057	0.028			0.134	0.102	-0.019
40.5	-0.0187939	-0.0398157	-0.00444734	-0.00623823	1.54596	1.87912	1.273							-9.52288	0.021	0.011	-0.008	0.078	0.018	0.008	-0.002	0.304	-0.054	-0.019	0.047	0.037	0.228	-0.044	-0.023
45	-0.0157537	-0.0460573	-0.00444734	-0.00958611	1.5286	1.86163	1.2768							-10	0	-0.01	0.021	0.023	0.029	0.016	0.006	0.351	-0.071	-0.075	0.005	-0.005	0.318	-0.044	-0.062
49.5	-0.0124194	-0.0419449	-0.00790934	0.00139332	1.49457	1.78137	1.2732							-11	0.031	0.021	0.005	0		-0.01	-0.02	0.028	-0.065	0.009	0.002	-0.008	0.07	-0.065	-0.043
54					1.46451	1.74137	1.252							-12	0.004	-0.006	-0.007	0.077	0.052	0.004	-0.006	0.016	-0.037	-0.01	0.007	-0.003	-0.02	-0.013	0.05
														-13	0.018	0.008	0.014			0.026	0.016	0.008			0.032	0.022	0.018
